# Supplementary material for: The Neuropilin-1 Inhibitor, ATWLPPR Peptide, Prevents Experimental Diabetes-Induced Retinal Injury by Preserving Vascular Integrity and Decreasing Oxidative Stress
Source: PLoS One. 2015 Nov 10;10(11):e0142571. doi: 10.1371/journal.pone.0142571 (PMC4640834; doi:10.1371/journal.pone.0142571)
Supplement: S1 Datasheet — (XLSX) [file pone.0142571.s001.xlsx]

## Sheet: Sheet1
Body weight		STZ+ATWLPPR					Body weight		STZ+saline					Body weight		Normal
mince number	beginning	1wk	2wk	3wk	4wk	5wk	mince number	beginning	1wk	2wk	3wk	4wk	5wk	mince number	beginning	1wk	2wk	3wk	4wk	5wk
1	21.36	23.87	23.77	24.93	24.9	24.96	1	22.03	25.71	25.7	25.94	26.14	27.33	1	23.25	26.26	27.09	28.37	28.68	29.13
2	19.86	23.21	23.01	24.08	23.72	23.81	2	19.26	26.34	27.21	26.92	27.16	27.54	2	26.36	31.27	31.77	32.77	32.82	32.24
3	22.08	24.74	25.16	25.64	26.56	26.67	3	22.96	24.15	24.69	25.24	25.83	25.91	3	23.81	29.29	30.1	30.51	30.03	30.77
4	22.57	25.41	26.53	26.39	26.03	26.39	4	22.41	25.8	26.15	26.93	27.56	27.81	4	20.5	24.97	24.95	25.15	25.63	26.14
5	18.95	21.11	22.79	23.39	23.59	23.74	5	23.46	26.02	27.65	27.69	28.01	28.54	5	21.57	28.31	28.91	28.99	29.21	29.71
6	22.65	25.81	26.84	27.05	26.73	27.15	6	23.05	25.23	26.17	27.29	27.27	28.67	6	20.78	24.76	24.83	24.99	25.21	25.34
7	20.75	24.13	23.35	24.41	25.01	24.66	7	21.35	25.51	26.24	27.82	28.76	29.95	7	24.12	28.42	29.1	30.31	31.16	31.11
8	20.88	24.42	24.81	25.09	25.53	25.81	8	22.94	25.64	26.51	27.56	28.14	29.19	8	24.24	29.57	30.96	32.03	31.45	30.71
9	20.74	24.02	23.91	24.58	24.02	24.55	9	21.38	23.61	24.61	25.37	26.09	26.63	9	24.01	29.25	31	31.86	31.78	32.31
10	22.51	26.68	27.31	27.29	27.61	28.02	10	22.13	25.13	26.26	26.61	26.93	27.81	10	23.64	28.35	27.94	29.3	28.78	28.87
11	21.77	22.69	23.41	24.77	24.81	25.58	11	20.59	20.23	22.29	23.24	23.07	23.61	11	22.53	26.41	26.38	25.31	33.4	31.33
12	22.23	23.33	23.46	23.66	23.78	24.23	12	19.01	24.7	24.81	25.93	26.46	28.11	12	24.32	29.63	31.2	32.45	26.9	28.41
13	19.66	22.18	21.61	21.65	21.3	21.63	13	20.4	20.92	21.86	24.15	24.39	25.47	13	24.16	28.12	29.52	29.81	27.1	33.72
14	20.97	23.79	24.71	24.75	24.8	25.17	14	18.4	22.62	22.65	24.79	26.99	28.36	14	20.65	29.4	26.47	27.64	30.64	28.05
15	23.05	24.55	24.07	24.55	24.66	25.25	15	20.12	16.77	23.96	24.77	24.61	25.09	15	22.57	27.51	25.79	24.78	31.38	26.78
16	21.79	24.47	25.07	25.21	25.63	26.14	16	21.21	18.14	26.97	27.29	27.67	28.61	16	21.87	24.88	25.6	33.53	27.42	32.89
17	20.5	22.67	23.03	24.29	24.83	24.97	17	20.28	25.43	25.36	25.97	26.71	27.37	17	24.22	29.68	29.1	30.1	28.3	31.77
18	22.17	24.44	24.56	24.06	24.13	24.15	18	20.37	24.4	27.83	28.37	28.39	28.45
19	21.26	23.14	23.28	23.93	24.27	24.09	19	21.85	26.08	26.19	27.07	27.6	27.67
20	21.22	24.17	24.55	24.79	25.05	25.07	20	22.95	25.24	26.77	27.65	28.76	27.93
21	18.1	22.34	23.49	23.92	25.18	25.32	21	23.26	25.5	27.13	27.74	29.12	29.4
22	20.71	23.59	23.62	24.02	24.09	24.49	22	22.65	24.6	25.34	27.21	28.39	29.07
							23	23.52	24.6	26.83	28.77	29.06	29.95
					Body weight (g)		normal			STZ			STZ+ATWLPPR
							mean	se		mean	se		mean	se
					beginning		22.03	0.45		21.4	0.42		21.14	0.33
					1wk		28.01	0.47		23.83	0.64		23.9	0.35
					2wk		28.71	0.51		25.31	0.47		24.4	0.36
					3wk		29.29	0.7		26.34	0.4		24.9	0.29
					4wk		29.41	0.59		26.85	0.4		25.07	0.29
					5wk		29.68	0.52		27.43	0.42		25.32	0.31

## Sheet: Sheet2
Blood glucose		STZ+ATWLPPR					Blood glucose		STZ+saline					Blood glucose		Normal
mince number	beginning	1wk	2wk	3wk	4wk	5wk	mince number	beginning	1wk	2wk	3wk	4wk	5wk	mince number	beginning	1wk	2wk	3wk	4wk	5wk
1	7.8	16.1	16.2	16.8	19.6	16.3	1	7.3	12.6	13.9	10.5	11.7	7.6	1	8.7	7.4	8.9	8.7	9.1	9.8
2	9.9	18.8	16.3	25.3	23.4	28.8	2	7.9	22.7	26.7	30.6	24.8	23.9	2	9.1	9.8	10.2	7.1	10.8	10.3
3	6.8	16.3	16.8	16.2	16.1	17.1	3	7.3	16.8	17.3	17.4	18.5	17.4	3	8.8	9.6	10.3	8.1	11.3	9.1
4	9.6	17.8	17.2	16.8	16.3	17.2	4	8.9	16.3	18.2	20.7	20.2	16.6	4	7.3	6.4	8.9	8.2	10.2	7.8
5	7.4	16.1	19.3	23.6	18.8	16.8	5	6.9	16.2	24.7	25.2	28.7	25	5	9.7	6.9	9.7	11.5	10.8	9.7
6	7.5	16.1	17.1	17.3	19.4	17.3	6	8.7	17.8	26.2	17.7	18.1	19.3	6	7.1	8.1	7.7	7.8	9.1	6.7
7	7.4	13	14.5	17.7	11.6	12.2	7	6.6	12.4	5.5	12.6	8	8.3	7	9.8	8.7	7.5	11.2	10.9	10
8	7.1	17.2	9.6	10.9	12.9	12.7	8	6.8	11.8	10.9	14.1	12.5	10.9	8	7.5	7.4	8.7	7.7	8.6	8.8
9	9.3	16.8	18.4	24.2	17	18.2	9	7.3	17.1	18.8	25	18.2	17.7	9	11	9.4	10.4	9.2	9.3	8.9
10	7.6	16.2	16.9	23.2	18.6	20.3	10	8.3	21.3	9.8	10.1	9.1	9.3	10	8.8	8.3	7.4	9.7	9.2	8.9
11	6.9	16.1	17.2	17.4	18.7	16.2	11	8.5	16.4	16.7	21.4	17.1	21.3	11	7.3	7.2	7.8	6.9	7.1	7.4
12	7.2	12.7	8.9	11.3	12.3	12.2	12	6.9	20.5	21.4	24.8	20.5	22	12	7.4	8.2	7.7	7.3	7.9	8.5
13	6.4	12.7	11.4	12	19.7	15.8	13	9.1	16.1	16.2	17.3	16.7	17.3	13	8.2	8.7	9.4	8.3	9.6	8.6
14	7.8	12.6	14.2	15.5	14.1	15.7	14	8.7	16.8	18.7	27.6	22.1	24.6	14	7.8	7.1	7.4	8.8	7.3	7.8
15	6.3	11.3	13.9	12.2	11.6	8.1	15	7.9	20.2	18.5	19.2	22.3	21.2	15	6.7	6.4	7.4	7.1	9.7	7.6
16	9.7	21.1	20.1	30	26.1	17.8	16	6.8	14.7	16.6	12.4	10.5	11.1	16	7.8	7.5	7.1	6.9	7.4	7.7
17	9.1	21	16.2	25.6	17.2	18.1	17	6.4	11.4	13.8	11.2	11.4	9.8	17	9.1	7.3	7.5	8.2	9.3	8.7
18	7.9	25.9	22.4	29.3	22.6	23.4	18	8.8	18.5	18.8	22.2	19.7	17.8
19	7.5	18.5	17.1	26.6	24.6	19.1	19	9.7	16.2	16.1	17.7	16.4	17.5
20	8.1	21.9	25.3	25.8	16.4	16	20	7.9	18.7	16.6	17.3	17	16.4
21	6.7	20.6	25.7	19.8	18.7	21.3	21	7.2	15	12.2	13.8	10.7	10.3
22	9.8	16.4	16.8	17.2	16.3	16.1	22	7.7	16.4	17.3	23.4	21.2	17.1
							23	8.2	17.3	22.5	20.8	17.6	18.1
Blood glucose	normal			STZ			STZ+ATWLPPR
(mmol/l)	mean	se		mean	se		mean	se
beginning	8.36	0.28		8.15	0.21		8.23	0.29
1wk	7.9	0.26		17.75	0.48		18.48	0.72
2wk	8.47	0.28		19.67	0.89		18.69	0.78
3wk	8.39	0.33		21.77	1.02		22.19	1.2
4wk	9.25	0.32		19.94	0.83		19.36	0.79
5wk	8.61	0.24		19.58	0.75		18.75	0.85
