# Supplementary material for: The Neuropilin-1 Inhibitor, ATWLPPR Peptide, Prevents Experimental Diabetes-Induced Retinal Injury by Preserving Vascular Integrity and Decreasing Oxidative Stress
Source: PLoS One. 2015 Nov 10;10(11):e0142571. doi: 10.1371/journal.pone.0142571 (PMC4640834; doi:10.1371/journal.pone.0142571)
Supplement: S2 Datasheet — (XLSX) [file pone.0142571.s002.xlsx]

## Sheet: Sheet1
	B-wave amplitude (uV)					B-wave implicit (ms)
	mice	Normal	D+saline	D+ATWLPPR		mice	Normal	D+saline	D+ATWLPPR
	1	200	80	140		1	50	80	60
	2	220	160	190		2	60	75	60
	3	240	100	165		3	45	60	50
	4	190	120	170		4	70	75	70
	5	180	60	120		5	80	85	80
	6	200	70	150		6	50	70	50
	7	150	80	170		7	60	65	60
	8	220	90	130		8	55	50	75
	9	120	90	155		9	68	80	68
	10	230	120	190		10	70	85	50
	11	240	80	165		11	54	90	55
	12	130	70	130		12	65	65	65
	B-wave amplitude (uV)					B-wave amplitude (uV)
		mean	sd				mean	sd
	Normal	193.33	41.19			Normal	60.58	10.32
	D+saline	93.33	28.07			D+saline	73.33	11.74
	D+ATWLPPR	156.25	23			D+ATWLPPR	61.92	9.98
