# Supplementary material for: The Neuropilin-1 Inhibitor, ATWLPPR Peptide, Prevents Experimental Diabetes-Induced Retinal Injury by Preserving Vascular Integrity and Decreasing Oxidative Stress
Source: PLoS One. 2015 Nov 10;10(11):e0142571. doi: 10.1371/journal.pone.0142571 (PMC4640834; doi:10.1371/journal.pone.0142571)
Supplement: S3 Datasheet — (XLSX) [file pone.0142571.s003.xlsx]

## Sheet: Sheet1
leukostasis
mice	Normal	D+saline	D+ATWLPPR
1	5	18	7
	6	19	8
2	9	21	11
	7	23	12
3	11	13	7
	6	10	8
leukostasis
	mean	sd
Normal	7.33	2.25
D+saline	17.33	4.93
D+ATWLPPR	8.83	2.14
