# Supplementary material for: The Neuropilin-1 Inhibitor, ATWLPPR Peptide, Prevents Experimental Diabetes-Induced Retinal Injury by Preserving Vascular Integrity and Decreasing Oxidative Stress
Source: PLoS One. 2015 Nov 10;10(11):e0142571. doi: 10.1371/journal.pone.0142571 (PMC4640834; doi:10.1371/journal.pone.0142571)
Supplement: S4 Datasheet — (XLSX) [file pone.0142571.s004.xlsx]

## Sheet: Sheet1
Occludin		Area	Mean	Min	Max			Area	Mean	Min	Max		Normal		D+saline		D+ATWLPPR
gray value	1	0.008	210.246	123	234		1	0.006	205.986	76	242		1.02068	0.850568	0.668314	0.556928	0.904432	0.753694
	2	0.009	264.786	132	237		2	0.006	209.375	82	243		1.26465	1.05387	0.546867	0.455723	0.946828	0.789023
	3	0.008	221.375	84	236		3	0.005	211.688	88	240		1.04576	0.871467	0.580748	0.483956	0.895035	0.745863
	4	0.003	132	132	222		4	0.005	197.512	79	241
	5	0.004	117.46	79	198		5	0.005	214.787	88	242
	6	0.007	122	112	218		6	0.005	210.074	76	242
	7	0.005	193.478	106	228		7	0.005	213.922	101	241		1.11036
	8	0.008	186.67	94	221		8	0.005	197.153	78	243
	9	0.004	185.019	116	220		9	0.005	206.717	91	241
		Area	Mean	Min	Max			Area	Mean	Min	Max		Normal		D+saline		D+ATWLPPR
	1	0.007	288.476	118	239		1	0.006	204.251	76	242		1.41236	1.03092	0.739835	0.540026	1.12772	0.823155
	2	0.007	308.32	125	241		2	0.006	201.437	82	243		1.5306	1.11723	0.570671	0.416548	0.932408	0.68059
	3	0.008	277.365	143	262		3	0.005	203.782	88	240		1.36109	0.993494	0.47309	0.345321	0.804781	0.587431
	4	0.004	153.464	126	243		4	0.005	207.43	79	241
	5	0.003	117.658	83	207		5	0.005	206.175	88	242
	6	0.002	98.652	114	236		6	0.005	208.527	76	242		1.43468
	7	0.005	230.547	95	236		7	0.005	204.436	101	241
	8	0.007	183.827	89	228		8	0.005	197.153	78	243
	9	0.004	165.273	133	243		9	0.005	205.364	91	241
					Occludin
	Fold	Normal	D+saline	D+ATWLPPR	Fold%	Normal	D+saline	D+ATWLPPR		Occlludin	Mean	SD
		0.850568	0.556928	0.753694	1	85.0568	55.6928	75.3694		Normal	98.63	10.52
		1.05387	0.455723	0.789023	2	105.387	45.5723	78.9023		D+saline	46.64	7.9
		0.871467	0.483956	0.745863	3	87.1467	48.3956	74.5863		D+ATWLPPR	73	8.46
		1.03092	0.540026	0.823155	4	103.092	54.0026	82.3155
		1.11723	0.416548	0.68059	5	111.723	41.6548	68.059
		0.993494	0.345321	0.587431	6	99.3494	34.5321	58.7431
