# Supplementary material for: The Neuropilin-1 Inhibitor, ATWLPPR Peptide, Prevents Experimental Diabetes-Induced Retinal Injury by Preserving Vascular Integrity and Decreasing Oxidative Stress
Source: PLoS One. 2015 Nov 10;10(11):e0142571. doi: 10.1371/journal.pone.0142571 (PMC4640834; doi:10.1371/journal.pone.0142571)
Supplement: S5 Datasheet — (XLSX) [file pone.0142571.s005.xlsx]

## Sheet: Sheet1
	Albumin-Western blot
		Area	Mean	Min	Max			Area	Mean	Min	Max			gray value/b-actin	fold change
	Normal	0.016	124.009	75	162		1	0.029	190.365	80	232			0.65143	1.3
	Normal	0.02	83.4685	80	177		2	0.026	198.744	94	234			0.41998	0.8
	Normal	0.013	95.6469	87	158		3	0.032	190.081	80	241			0.50319	1
	D+saline	0.017	245.542	86	248		4	0.034	190.934	93	233			1.28601	2.45
	D+saline	0.021	233.816	86	252		5	0.035	193.673	86	234			1.20727	2.3
	D+saline	0.02	186.497	77	255		6	0.028	181.276	80	234			1.0288	1.96
	D+ATWLPPR	0.016	119.468	84	208		7	0.031	183.549	83	233			0.650876	1.24
	D+ATWLPPR	0.009	154.333	73	148		8	0.03	184.921	82	232			0.834591	1.59
	D+ATWLPPR	0.011	89.9551	63	142		9	0.029	188.325	80	234			0.477659	0.91
	Albumin	Mean	SD		Normal	D+saline	D+ATWLPPR
	Normal	1.033	0.252		1.3	2.45	1.24
	D+saline	2.237	0.251		0.8	2.3	1.59
	D+ATWLPPR	1.247	0.34		1	1.96	0.91
