# Supplementary material for: The Neuropilin-1 Inhibitor, ATWLPPR Peptide, Prevents Experimental Diabetes-Induced Retinal Injury by Preserving Vascular Integrity and Decreasing Oxidative Stress
Source: PLoS One. 2015 Nov 10;10(11):e0142571. doi: 10.1371/journal.pone.0142571 (PMC4640834; doi:10.1371/journal.pone.0142571)
Supplement: S6 Datasheet — (XLSX) [file pone.0142571.s006.xlsx]

## Sheet: Sheet1
DHE fluorescein intensity
	Area	Mean	Min	Max	IntDen
1	6.285	3.707	0	54	19.17
2	6.016	4.012	0	54	27.68
3	6.273	3.841	0	54	23.54
4	5.768	4.352	0	54	20.62
5	5.326	4.486	0	54	31
6	5.747	4.274	0	54	43.84
7	6.164	3.745	0	54	39.64
8	6.326	3.583	0	54	35.77
9	5.896	3.993	0	54	27.61
10	5.463	4.387	0	54	21.32
11	6.022	4.013	0	54	23.52
12	5.983	4.026	0	54	20.56
13	5.647	4.023	0	54	16.04
14	5.923	3.284	0	54	18.53
15	6.179	3.547	0	54	21.44
16	6.284	2.847	0	54	14.33
DHE	Mean	SD		Normal	D+saline	D+ATWLPPR	D+apocynin
Normal	22.753	3.754		19.17	31	27.61	16.04
D+saline	37.563	5.477		27.68	43.84	21.32	18.53
D+ATWLPPR	23.253	3.165		23.54	39.64	23.52	21.44
D+apocynin	17.585	3.095		20.62	35.77	20.56	14.33
