# Supplementary material for: The Neuropilin-1 Inhibitor, ATWLPPR Peptide, Prevents Experimental Diabetes-Induced Retinal Injury by Preserving Vascular Integrity and Decreasing Oxidative Stress
Source: PLoS One. 2015 Nov 10;10(11):e0142571. doi: 10.1371/journal.pone.0142571 (PMC4640834; doi:10.1371/journal.pone.0142571)
Supplement: S7 Datasheet — (XLSX) [file pone.0142571.s007.xlsx]

## Sheet: Sheet1
SOD activity	Normal		D+saline		D+ATWLPPR
1	92.764		51.581		68.353
2	74.764		67.442		88.284
3	84.274		55.674		77.393
4	98.346		60.225		81.26
5	82.163		64.459		80.374
6	79.385		52.871		76.427
U/mg.protein
SOD activity	Mean	sd
Normal	85.283	8.75
D+saline	58.709	6.414
D+ATWLPPR	78.682	6.56
MDA level
MDA level	Normal		D+saline		D+ATWLPPR
1	2.912		4.196		2.321
2	2.147		3.284		2.974
3	2.759		3.651		2.453
4	2.368		3.908		2.662
5	1.965		3.664		2.817
6	2.747		3.017		1.908
nmol/mg.protein
MDA level	Mean	sd
Normal	2.483	0.381
D+saline	3.62	0.42
D+ATWLPPR	2.523	0.383
