# Supplementary material for: The Neuropilin-1 Inhibitor, ATWLPPR Peptide, Prevents Experimental Diabetes-Induced Retinal Injury by Preserving Vascular Integrity and Decreasing Oxidative Stress
Source: PLoS One. 2015 Nov 10;10(11):e0142571. doi: 10.1371/journal.pone.0142571 (PMC4640834; doi:10.1371/journal.pone.0142571)
Supplement: S8 Datasheet — (XLSX) [file pone.0142571.s008.xlsx]

## Sheet: Sheet1
GFAP
		Area	Mean	Min	Max				Area	Mean	Min	Max
	1	0.024	71.9053	110	214			1	0.045	202.893	65	238	0.3544	0.8
	2	0.032	94.8938	107	210			2	0.034	210.007	82	236	0.45186	1.02
	3	0.03	112.303	107	212			3	0.041	211.254	99	239	0.5316	1.2
	4	0.041	286.183	141	330			4	0.044	195.761	60	238	1.4619	3.3
	5	0.036	196.169	152	213			5	0.055	177.839	46	240	1.10307	2.49
	6	0.038	265.83	139	290			6	0.044	203.413	74	237	1.30685	2.95
	7	0.032	135.448	109	215			7	0.046	198.54	79	240	0.68222	1.54
	8	0.037	167.794	108	215			8	0.06	186.585	58	238	0.89929	2.03
	9	0.026	116.163	102	211			9	0.059	188.646	64	234	0.61577	1.39
													0.445953
Fold of change	Normal	D+saline	D+ATWLPPR			GFAP	Mean	SD
	0.8	3.3	1.54			Normal	1	0.2
	1.02	2.49	2.03			D+saline	2.91	0.406
	1.2	2.95	1.39			D+ATWLPPR	1.65	0.34
VEGF
	Area	Mean	Min	Max			Area	Mean	Min	Max
1	0.009	130.562	104	157			0.045	202.893	65	238		0.6435	1.17
2	0.008	92.4031	114	188			0.034	210.007	82	236		0.44	0.8
3	0.006	127.809	109	174			0.041	211.254	99	239		0.605	1.1
4	0.013	240.101	136	231			0.044	195.761	60	238		1.2265	2.23
5	0.007	158.455	91	224			0.055	177.839	46	240		0.891	1.62
6	0.006	224.873	152	227			0.044	203.413	74	237		1.1055	2.01
7	0.007	150.692	143	198			0.046	198.54	79	240		0.759	1.38
8	0.016	153.933	79	202			0.06	186.585	58	238		0.825	1.5
9	0.015	98.5675	113	202			0.059	188.646	64	234		0.5225	0.95
												0.562833
Fold of change	Normal	D+saline	D+ATWLPPR			GFAP	Mean	SD
	1.17	2.23	1.38			Normal	1.02	0.2
	0.8	1.62	1.5			D+saline	1.95	0.31
	1.1	2.01	0.95			D+ATWLPPR	1.28	0.29
ICAM-1
		Area	Mean	Min	Max		Area	Mean	Min	Max
	1	0.028	95.3191	14	223		0.045	202.893	65	238			0.4698	0.81
	2	0.023	114.496	81	214		0.034	210.007	82	236			0.5452	0.94
	3	0.023	149.483	70	212		0.041	211.254	99	239			0.7076	1.22
	4	0.014	152.145	136	224		0.044	195.761	60	238			0.7772	1.34
	5	0.015	176.381	136	229		0.055	177.839	46	240			0.9918	1.71
	6	0.015	174.61	134	230		0.044	203.413	74	237			0.8584	1.48
	7	0.034	117.456	69	229		0.046	198.54	79	240			0.5916	1.02
	8	0.021	126.617	71	221		0.06	186.585	58	238			0.6786	1.17
	9	0.016	115.98	82	226		0.059	188.646	64	234			0.6148	1.06
													0.5742
Fold of change	Normal	D+saline	D+ATWLPPR			GFAP	Mean	SD
	0.81	1.34	1.02			Normal	0.99	0.21
	0.94	1.71	1.17			D+saline	1.51	0.19
	1.22	1.48	1.06			D+ATWLPPR	1.1	0.08

## Sheet: Sheet2
		Area	Mean	Min	Max		Area	Mean	Min	Max
	1	0.028	95.3191	14	223		0.045	202.893	65	238			0.4698	0.81
	2	0.023	114.496	81	214		0.034	210.007	82	236			0.5452	0.94
	3	0.023	149.483	70	212		0.041	211.254	99	239			0.7076	1.22
	4	0.014	152.145	136	224		0.044	195.761	60	238			0.7772	1.34
	5	0.015	176.381	136	229		0.055	177.839	46	240			0.9918	1.71
	6	0.015	174.61	134	230		0.044	203.413	74	237			0.8584	1.48
	7	0.034	117.456	69	229		0.046	198.54	79	240			0.5916	1.02
	8	0.021	126.617	71	221		0.06	186.585	58	238			0.6786	1.17
	9	0.016	115.98	82	226		0.059	188.646	64	234			0.6148	1.06
													0.5742
